# Supplementary material for: Spatio-Temporal Epidemiology of Viral Hepatitis in China (2003–2015): Implications for Prevention and Control Policies
Source: Int J Environ Res Public Health. 2018 Apr 2;15(4):661. doi: 10.3390/ijerph15040661 (PMC5923703; doi:10.3390/ijerph15040661)
Supplement: Supplementary file 1 [file ijerph-15-00661-s001.zip]

Archive with 5 entries (4 files):
- Supplementary materials/
- Supplementary materials/Table S1 The incidence of hepatitis A, B, C, E and unspecified in each provincial unit from 2003 to 2015.xls
- Supplementary materials/Table S2 The population of each provincial unit from 2003 to 2015.xls
- Supplementary materials/Table S3 The formulas of and detailed explanations for Global and Local Moran’s I.pdf
- Supplementary materials/Table S4 The chi-square and P-value results for linear by linear association test.pdf
