# Supplementary material for: Spatio-Temporal Epidemiology of Viral Hepatitis in China (2003–2015): Implications for Prevention and Control Policies
Source: Int J Environ Res Public Health. 2018 Apr 2;15(4):661. doi: 10.3390/ijerph15040661 (PMC5923703; doi:10.3390/ijerph15040661)
Supplement: Supplementary file 1 [file ijerph-15-00661-s001.zip › Supplementary materials/Table S1 The incidence of hepatitis A, B, C, E and unspecified in each provincial unit from 2003 to 2015.xls]

## Sheet: Table S1
Table S1 The incidence of hepatitis A, B, C, E and unspecified in each provincial unit from 2003 to 2015 (unit：1/100000)
	Viral hepatitis (Sum)													Hepatitis A													Hepatitis B													Hepatitis C
Region	All2003	All2004	All2005	All2006	All2007	All2008	All2009	All2010	All 2011	All2012	All2013	All2014	All2015	A2003	A2004	A2005	A2006	A2007	A2008	A2009	A2010	A2011	A2012	A2013	A2014	A2015	B2003	B2004	B2005	B2006	B2007	B2008	B2009	B2010	B2011	B2012	B2013	B2014	B2015	C2003	C2004	C2005	C2006	C2007	C2008	C2009	C2010	C2011	C2012
Beijing	31.1	58.3705	63.2442	83.4256	59.8	43.3	35.71	30.63	25.78	20.57	16.6	14.46	13.82	3.69	3.0714	2.2608	2.1196	1.66	1.64	0.92	0.72	0.59	0.41	0.43	0.68	0.5	16.48	37.6603	45.3391	62.3725	42.19	27.95	22.54	18.07	15.89	12.94	9.39	7.79	7.82	1.79	5.0223	7.4302	10.455	9.84	9.39	8.83	8.63	6.52	5.24
Tianjin	39.01	62.1237	65.1583	75.1197	71.34	33.35	27.45	23.93	21.9	20.06	16.58	16.34	18.12	2.11	1.4205	0.8292	0.8245	0.57	0.43	0.31	0.27	0.09	0.13	0.26	0.48	0.43	23.05	36.889	47.4712	56.5579	57.37	25.37	20.59	17.62	16.04	15.05	12.12	11.56	12.51	1.42	3.1315	3.7852	6.8456	6.6	3.66	3.38	3.22	3.23	2.82
Hebei	65.5	75.4973	77.17	96.4239	89.76	88.74	91.39	81.08	83.8	90.46	89.85	86.35	89.39	3.12	2.8283	2.4882	2.2873	2.09	1.76	1.13	1.08	0.8	0.67	0.69	0.85	0.71	57.57	64.8752	67.6586	86.5305	79.71	79.92	82	71.17	73.13	78.43	77.18	72.52	73.94	0.73	1.5002	2.3669	3.0375	3.78	3.96	5.47	6.36	7.22	8.82
Shanxi	39.45	67.1275	116.335	119.401	140.49	143.38	145.44	140.47	146.28	176.03	168.7	166.58	154.86	3.82	3.5996	4.1277	3.2846	2.87	2.69	2.14	1.77	2.32	2.16	2.59	3.39	3.05	30.95	54.6392	101.608	103.803	121.99	124.17	125.34	119.34	122.68	147.82	137.39	133.67	124.54	1.62	4.4474	6.5199	8.2235	11.45	12.24	13.82	15.37	17.08	21.08
Neimenggu	85	116.201	134.182	144.501	162.69	156.67	155.3	134.84	132.75	142.94	129.79	119.7	117.36	5.9	5.9155	4.9385	3.29	4.39	2.7	2	0.97	1.22	0.89	1.2	1.19	0.79	73.06	99.5667	117.666	126.764	140.58	135.74	132.48	109.3	108.85	113.51	99.05	90.35	87.94	3.33	6.2248	8.4696	11.383	13.79	15.59	19.04	23.03	21.58	27.42
Liaoning	65.64	70.6389	86.9065	87.593	95.34	94.23	89.03	85.69	86.17	84.4	70.92	75.06	75.19	11.46	8.0903	6.2784	4.1838	4.47	4.33	3.36	2.01	2.32	1.73	2.4	3.89	4.44	36.72	39.7766	61.0319	62.8737	69.74	69.57	64.52	60.95	61.15	59.95	47.27	47.05	44.87	4.95	6.6058	6.796	8.7657	10.02	11.71	12.92	14.72	14.65	15.53
Jilin	67.74	77.8158	76.9029	79.109	79.91	89.11	98.86	101.87	102.75	96.95	74.73	71.97	66.82	6.33	6.596	4.2912	3.8807	2.12	1.62	1.64	1.14	0.92	0.77	0.6	0.67	0.81	46.03	52.4862	53.037	54.5619	54.68	61.4	65.18	66.4	65.59	62.25	47.25	46.2	40.86	7.65	10.9707	12.653	13.947	17.08	21.18	26.74	30.36	33.06	31.27
Heilongjiang	74.1	108.139	101.563	82.3326	78.79	71.77	72.92	62.23	63.08	61.7	56.77	47.07	43.13	4.74	5.1829	3.2546	2.212	1.79	1.22	1.03	0.74	0.87	0.73	0.59	0.63	0.64	57.27	83.7667	82.1501	63.3745	59.48	54.06	52.92	42.84	43.2	40.3	35.67	29.83	26.69	5.49	9.6349	8.7355	9.9189	10.93	11.21	13.84	14.09	14.63	16.74
Shanghai	40.95	68.8267	62.8159	56.5579	45.49	42.91	38.26	31.85	26.75	64.34	51.57	46.32	46.49	3.83	3.6846	2.4326	2.3903	2.13	1.66	1.29	0.91	0.82	0.66	0.54	0.82	0.81	16.87	26.4575	37.3375	34.9156	32.27	33.71	30.2	24.23	20.25	53.49	41.35	35.41	34.74	0.96	1.0015	1.0058	1.4173	1.45	1.8	1.8	1.89	1.69	6.84
Jiangsu	35.05	50.2312	42.622	42.0749	39.18	35.01	32.11	28.67	29.52	27.66	26.75	26.62	29.55	3.99	4.7631	3.3702	3.0689	3.15	2.56	1.83	1.42	1.18	0.88	0.7	0.85	0.84	18.4	28.8917	25.3731	24.8281	22.56	20.88	18.6	15.72	16.61	15.3	13.73	14.39	17.95	0.81	1.6463	1.7833	2.0522	2.14	2.34	2.35	2.71	2.62	3.07
Zhejiang	89.63	123.411	106.686	107.838	96.62	87.68	82.41	81.58	72.28	47.53	36.91	36.42	34.94	7.4	8.509	4.7557	4.2752	4.69	2.88	2.11	1.35	1.39	1.13	0.86	0.93	0.84	66.17	93.6688	84.307	84.7939	74.08	67.79	64.83	65.32	55.95	33.19	25.49	24.98	23.57	0.86	1.9469	2.4075	2.5909	3.14	3.55	3.78	4.36	4.45	5.63
Anhui	55.34	61.8954	55.2064	59.5915	66.88	66.1	63.87	63.99	71.64	77.06	74.41	73.07	79.16	5.75	5.5361	3.1632	3.0882	3.24	2.55	1.74	1.59	1.8	1.6	1.33	1.19	0.99	44.72	48.7869	45.498	48.9804	54.39	54.31	52.58	51.46	56.1	61.43	58.04	56.27	61.28	0.57	1.0011	1.0405	1.5752	2.01	2.59	3.47	4.39	5.55	7.1
Fujian	104.63	128.312	120.17	129.613	150.03	159.77	169.67	160.82	151.97	162.08	150.6	143.64	147.6	6.12	6.1547	4.4407	3.6125	3.74	3.18	2.99	2.14	1.99	1.72	1.33	1.44	1.42	76.61	99.11	93.5262	105.666	126.9	137.11	144.92	135.57	126.1	134.56	126.06	123.42	129.41	0.38	0.9539	1.2059	1.9236	2.45	3.52	4.91	5.77	6.05	7.31
Jiangxi	74.06	100.105	88.8258	88.7519	89.4	90.81	92.66	82.24	87.28	89.56	88.55	89.82	98.27	8.84	9.0998	7.6552	6.8151	6.76	4.24	3.03	1.92	1.43	1.06	0.75	0.67	0.61	59.54	81.3928	73.4877	74.3794	73.98	78.41	81.33	71.79	75.9	78.84	77.92	77.77	85.23	0.5	1.3785	1.5841	1.9067	2.5	2.46	3.14	3.68	4.3	4.91
Shandong	39.12	51.1484	50.4648	52.0696	49.68	43.2	41.29	35.08	38.41	45.93	52.5	56.59	55.99	2.45	2.153	1.5347	1.1408	0.93	0.66	0.55	0.33	0.44	0.39	0.41	0.68	0.53	31.89	43.1505	43.1542	45.2368	42.75	37.39	35.65	29.86	32.39	39.35	45.03	48.74	48.75	0.3	0.6413	1.0763	1.2078	1.41	1.44	1.57	1.67	2.2	2.95
Henan	85.5	113.895	139.761	182.772	205.54	202.88	198.72	177.12	198.24	186.31	118.97	100.35	91.35	11.34	9.107	5.1571	5.1311	7.36	4.53	4.28	2.24	2.62	2	1	0.79	0.41	69.84	96.4787	123.33	162.093	177.97	175.65	168.34	144.88	159.36	140.14	80.01	68.44	63.62	2.05	4.8647	8.2806	12.677	17.19	20.23	24.21	28.39	34.49	42.49
Hubei	95.18	108.603	103.626	122.128	143.16	149.16	160.17	140.59	139.36	130.57	125.91	123.19	130.31	6.01	5.885	4.5435	4.5482	4.36	3.66	3.29	2.27	2.27	1.73	1.67	1.61	1.47	81.49	91.844	88.9042	104.004	122.6	129.31	139.63	120.98	117.51	109.86	103.69	100.32	106.43	1.01	1.8245	2.5172	3.9387	5.72	6.78	8.4	8.76	10.64	11.03
Hunan	36.03	29.4388	35.8062	51.5523	64.81	71.07	76.62	74	82.71	96.5	103.56	108.6	105.11	3.29	3.0048	3.3112	4.2428	3.3	2.32	1.96	1.45	1.48	1.02	0.96	0.97	0.92	29.67	23.1327	28.0817	41.4259	53.21	59.95	63.72	59.81	65.76	76.49	80.05	84.17	80.7	0.74	0.9282	1.5984	2.496	4.09	5.25	7.08	9.11	11.31	14.42
Guangdong	36.9	71.8688	105.897	123.833	135.07	146.92	157.96	155.09	156.31	163.19	157.65	160.74	160.46	2	2.366	2.4441	1.9621	1.84	1.84	1.85	1.29	1.35	1.3	1.33	1.52	1.55	29.72	60.5653	92.5572	109.427	118.75	127.72	137.1	131.46	131.43	135.4	131.93	134.09	134.56	0.89	2.8362	4.7468	6.5162	8.61	11.12	13.19	15.6	16.57	19.85
Guangxi	67.31	81.993	75.0093	92.5944	94.07	100.96	110.61	114.31	127.91	127.64	120.32	116.63	114.52	4.27	4.5689	3.5547	4.3219	4.15	3.65	2.92	2.73	2.29	1.56	1.42	1.84	1.53	55.76	67.5474	60.0289	73.6417	73.12	78.31	85.21	85.29	95.81	96.78	89.84	87.14	87.13	2.51	4.2243	5.7706	7.8283	10.86	13.48	16.89	19.7	21.84	21.81
Hainan	63.16	124.906	113.855	98.418	93.07	88.43	92.2	98.55	108.31	117.34	153.44	167.51	171.3	5.88	13.5959	11.163	8.1522	6.18	4.66	2.99	2.74	2.46	1.38	1.25	1.03	0.91	52.09	103.105	94.4316	81.1957	74.01	70.37	73.35	77.4	84.71	93.63	122.82	129.5	127.63	0.64	1.8668	2.5277	2.9589	5.37	6.63	7.52	10.47	12.88	16.1
Chongqing	99.72	117.005	119.622	130.497	120.84	116.55	89.34	76.27	79.37	80.37	83.84	82.33	86.29	12.29	11.4668	10.0598	10.4432	8.18	6.75	5.35	3.86	4.04	2.91	3.02	3.39	2.93	81.55	98.1881	102.824	112.019	103.23	99.76	74.1	60.57	61.44	63.76	65.16	62.21	66.03	0.81	1.4976	1.8227	2.5733	4.18	5.67	5.8	6.98	8.82	9.59
Sichuan	71.87	119.907	112.877	126.078	115.58	92.53	93.02	86.88	87.31	83.17	71.37	65.02	65.38	20.09	12.6993	9.3971	9.3254	8.72	6.26	5.84	5	4.42	4.27	4.19	3.23	2.93	44.78	100.032	96.5406	109.282	97.86	77.94	77.1	68.82	68.78	64.09	52.78	47.72	47.39	0.56	1.5654	2.2846	2.4598	3.17	3.92	5.73	8.48	9.5	10.84
Guizhou	47.88	71.191	61.136	84.5147	107.7	112.3	114.21	95.03	77.44	73.07	72.91	73.57	75.93	17.71	16.8665	9.7644	12.6407	17.71	15.79	9.62	8.35	2.99	1.72	1.03	1.25	1.11	24.57	49.1426	47.0011	65.5361	82.46	87.54	94.88	76.31	62.2	59.24	57.95	56.96	58.71	0.98	0.8187	1.3383	2.378	3.32	4.85	6.43	7.36	8.88	9.03
Yunnan	45.89	48.1909	59.9146	75.3835	73.36	64.99	66.32	66.21	67.7	75.36	75.38	78.27	72.88	25.98	12.1373	12.4112	15.2542	16.04	11.41	8.65	6.16	3.9	2.92	2.94	2.45	2.74	13.53	30.7945	41.1393	51.9381	47.8	43.53	45.75	46.23	48.82	55.04	51.62	54.62	45.25	0.17	1.8579	2.964	4.8316	5.99	7.21	9.59	11.77	12.86	14.96
Xizang	85.83	35.2657	25.1085	24.182	30.5	36.27	31.15	20.86	33.44	39.2	49.22	63.81	89.18	14.15	18.3412	11.7967	11.1887	12.63	17.99	14.04	3.07	2.7	5.67	7.89	5.86	7.97	64.42	11.1809	11.1112	11.3691	15.84	16.41	15.64	16.9	29.07	32.34	40.23	55.54	78.73	1.21	0.0766	0.0722	0.2166	0.61	0.25	0.49	0.69	0.9	0.99
Shaanxi	145.16	178.746	125.986	105.674	100.71	96.27	101.35	88.11	88.63	95.04	86.81	89.55	82.94	9.6	7.1895	4.5229	3.7715	4.14	3.44	2.62	1.6	1.58	1.28	1.29	1.07	1	127.35	158.965	109.434	88.6474	81.74	80.39	85.68	72.65	71.15	75.33	66.83	68.77	61.38	2.82	6.1917	7.2518	9.1532	10.46	9.14	10.12	11.19	12.92	15.98
Gansu	200.58	233.741	218.584	261.283	291.27	292.35	277.5	244.93	258.63	165.44	80.64	70.94	69.44	18.61	27.5529	18.4942	17.3169	20.71	16.82	12.15	10.1	13.88	7.28	3.22	2.61	2.89	172.46	190.682	185.544	228.434	249.32	251.05	237.04	202.66	207.62	119.81	46.02	40.71	38.78	5.95	11.2974	11.0792	12.2745	17.01	20.92	25.17	28.8	33.02	34.93
Qinghai	181.48	211.968	233.298	245.82	313.21	368.28	461.81	307.71	277.92	284.83	282.71	192.46	188.83	18.64	18.0331	14.0147	10.9945	22.17	15.18	11.71	11.05	13.13	12.06	10.69	7.37	5.79	153.14	182.018	203.929	220.221	267.45	325.83	413.29	267.52	233.14	236.83	231.15	147.27	146.31	3.57	7.2651	10.7128	11.0497	18.72	23.77	33.47	26.25	27.69	31.87
Ningxia	161.06	188.375	171.519	172.618	194.11	167.28	138.11	102.27	110.04	119.51	87.21	89.82	59.21	24.36	20.51	14.2176	12.0302	38.92	18.62	17.17	6.09	4.59	2.64	1.42	2.09	2.24	130.09	158.607	150.218	153.725	144.62	139.71	112.19	86.93	94.03	105.03	75.94	76.86	44.02	1.25	2.2164	3.3988	2.9866	4.14	4.66	5.42	7.26	9.35	9.87
Xinjiang	70.26	137.528	159.596	224.92	310.62	293.95	264.89	253.81	276.33	273.16	262.42	249.29	233.58	11.24	20.8502	30.9111	24.7462	39.83	16.04	8.88	20.72	14.1	10.62	12.38	26.17	16.52	50.62	100.644	110.112	172.124	230.31	236.3	211.91	186.62	206.92	207.03	190.55	166.62	164.31	2.49	5.8482	10.3897	20.5721	31.07	36.14	40.02	41.19	50.48	51.37
Sum	68.55	88.6876	91.4222	102.088	108.44	106.54	107.3	98.74	102.34	102.48	92.45	90.25	89.47	7.37	7.1995	5.6098	5.2515	5.87	4.24	3.3	2.64	2.35	1.81	1.64	1.92	1.66	53.32	70.4985	75.1273	84.8244	89	88.52	88.82	79.46	81.54	80.68	71.12	69.05	68.57	1.57	3.0295	4.0479	5.4056	7.03	8.21	9.93	11.47	12.97	14.96
[truncated: 29 more columns]
