# Supplementary material for: Spatio-Temporal Epidemiology of Viral Hepatitis in China (2003–2015): Implications for Prevention and Control Policies
Source: Int J Environ Res Public Health. 2018 Apr 2;15(4):661. doi: 10.3390/ijerph15040661 (PMC5923703; doi:10.3390/ijerph15040661)
Supplement: Supplementary file 1 [file ijerph-15-00661-s001.zip › Supplementary materials/Table S2 The population of each provincial unit from 2003 to 2015.xls]

## Sheet: Table S2
Table S2 The population of each provincial unit from 2003 to 2015 (Unit: 10 thousands)
Region	2003	2004	2005	2006	2007	2008	2009	2010	2011	2012	2013	2014	2015
Beijing	1456	1493	1538	1581	1633	1695	1755	1961	2019	2069	2115	2152	2171
Tianjin	1011	1024	1043	1075	1115	1176	1228	1299	1355	1413	1472	1517	1547
Hebei	6769	6809	6851	6898	6943	6988.82	7034	7194	7241	7288	7333	7384	7425
Shanxi	3314	3335	3355	3375	3393	3410.61	3427	3574	3593	3611	3630	3648	3664
Neimenggu	2380	2384	2386	2397	2405	2413.73	2458	2472	2482	2490	2498	2505	2511
Liaoning	4210	4217	4221	4271	4298	4314.7	4341	4375	4383	4389	4390	4391	4382
Jilin	2704	2709	2716	2723	2730	2734	2740	2747	2749	2750	2751	2752	2753
Heilongjiang	3815	3817	3820	3823	3824	3825.39	3826	3833	3834	3834	3835	3833	3812
Shanghai	1711	1742	1778	1815	1858	1888.46	2210	2303	2347	2380	2415	2426	2415
Jiangsu	7406	7433	7475	7550	7625	7677.3	7810	7869	7899	7920	7939	7960	7976
Zhejiang	4680	4720	4898	4980	5060	5120	5276	5447	5463	5477	5498	5508	5539
Anhui	6410	6461	6120	6110	6118	6135	6131	5957	5968	5988	6030	6083	6144
Fujian	3488	3511	3535	3558	3581	3604	3666	3693	3720	3748	3774	3806	3839
Jiangxi	4254	4284	4311	4339	4368	4400	4432	4462	4488	4504	4522	4542	4566
Shandong	9125	9180	9248	9309	9367	9417.23	9470	9588	9637	9685	9733	9789	9847
Henan	9667	9717	9380	9392	9360	9429	9487	9405	9388	9406	9413	9436	9480
Hubei	6002	6016	5710	5693	5699	5711	5720	5728	5758	5779	5799	5816	5852
Hunan	6663	6698	6326	6342	6355	6380	6406	6570	6596	6639	6691	6737	6783
Guangdong	7954	8304	9194	9304	9449	9544	10130	10441	10505	10594	10644	10724	10849
Guangxi	4857	4889	4660	4719	4768	4816	4856	4610	4645	4682	4719	4754	4796
Hainan	811	818	828	836	845	854	864	869	877	887	895	903	911
Chongqing	3130	3122	2798	2808	2816	2839	2859	2885	2919	2945	2970	2991	3017
Sichuan	8700	8725	8212	8169	8127	8138	8185	8045	8050	8076	8107	8140	8204
Guizhou	3870	3904	3730	3757	3762	3792.73	3537	3479	3469	3484	3502	3508	3530
Yunnan	4376	4415	4450	4483	4514	4543	4571	4602	4631	4659	4687	4714	4742
Xizang	270	274	277	281	284	287	297	301	303	308	312	318	324
Shaanxi	3690	3705	3720	3735	3748	3762	3727	3735	3743	3753	3764	3775	3793
Gansu	2603	2619	2594	2606	2617	2628.12	2555	2560	2564	2578	2582	2591	2600
Qinghai	534	539	543	548	552	554.3	557	563	568	573	578	583	588
Ningxia	580	588	596	604	610	617.69	625	633	639	647	654	662	668
Xinjiang	1934	1963	2010	2050	2095	2130.8	2159	2185	2209	2233	2264	2298	2360
Sum	128374	129415	128323	129131	129919	130827	132339	133385	134042	134789	135516	136246	137088
